# Supplementary material for: Expression of the Chemokine Receptor CCR1 in Burkitt Lymphoma Cell Lines Is Linked to the CD10-Negative Cell Phenotype and Co-Expression of the EBV Latent Genes EBNA2, LMP1, and LMP2
Source: Int J Mol Sci. 2022 Mar 22;23(7):3434. doi: 10.3390/ijms23073434 (PMC8998437; doi:10.3390/ijms23073434)
Supplement: Supplementary file 1 [file ijms-23-03434-s001.zip]

Archive with 1 entries (1 files):
- ijms-1618074-supplementary.pdf
